# Supplementary material for: Computational synthesis of locomotive soft robots by topology optimization
Source: Sci Adv. 2024 Jul 24;10(30):eadn6129. doi: 10.1126/sciadv.adn6129 (PMC11268422; doi:10.1126/sciadv.adn6129)
Supplement: Supplementary file 2 — Data S1 [file sciadv.adn6129_data_s1.zip]

Archive with 1 entries (1 files):
- adn6129_data_s1.csv
