# Supplementary material for: Computational synthesis of locomotive soft robots by topology optimization
Source: Sci Adv. 2024 Jul 24;10(30):eadn6129. doi: 10.1126/sciadv.adn6129 (PMC11268422; doi:10.1126/sciadv.adn6129)
Supplement: Supplementary file 2 — Data S1 [file sciadv.adn6129_data_s1.zip › adn6129_data_s1.csv]

Time (s)	Pressure (kPa)
0	-3.2326
0.0002	0.3807
0.0004	-1.0646
0.0006	-3.2326
0.0008	0.3807
0.001	-0.27627
0.0012	1.7705
0.0014	3.994
0.0016	6.3321
0.0018	7.6074
0.002	8.6398
0.0022	9.9639
0.0024	11.076
0.0026	12.425
0.0028	13.962
0.003	15.457
0.0032	16.578
0.0034	16.578
0.0036	17.326
0.0038	18.821
0.004	19.943
0.0042	21.064
0.0044	21.438
0.0046	21.812
0.0048	22.933
0.005	24.054
0.0052	24.428
0.0054	25.176
0.0056	25.549
0.0058	25.923
0.006	26.671
0.0062	26.671
0.0064	27.792
0.0066	28.166
0.0068	28.54
0.007	28.54
0.0072	28.914
0.0074	29.287
0.0076	28.914
0.0078	30.035
0.008	30.035
0.0082	29.661
0.0084	29.661
0.0086	29.287
0.0088	28.914
0.009	29.287
0.0092	30.035
0.0094	29.661
0.0096	30.409
0.0098	30.783
0.01	31.156
0.0102	31.53
0.0104	31.904
0.0106	32.278
0.0108	32.278
0.011	32.278
0.0112	32.652
0.0114	33.399
0.0116	33.399
0.0118	33.399
0.012	33.399
0.0122	33.399
0.0124	33.399
0.0126	34.521
0.0128	34.894
0.013	35.642
0.0132	36.016
0.0134	36.39
0.0136	36.763
0.0138	36.763
0.014	37.137
0.0142	38.258
0.0144	39.38
0.0146	40.501
0.0148	40.501
0.015	41.249
0.0152	42.37
0.0154	42.37
0.0156	43.118
0.0158	43.492
0.016	44.239
0.0162	44.613
0.0164	45.361
0.0166	45.734
0.0168	46.482
0.017	46.482
0.0172	46.856
0.0174	47.23
0.0176	47.977
0.0178	48.725
0.018	49.098
0.0182	49.846
0.0184	49.472
0.0186	50.22
0.0188	49.846
0.019	50.22
0.0192	50.594
0.0194	50.967
0.0196	52.388
0.0198	53.509
0.02	52.762
0.0202	52.762
0.0204	52.388
0.0206	53.135
0.0208	52.762
0.021	53.435
0.0212	53.061
0.0214	53.061
0.0216	53.061
0.0218	53.435
0.022	53.808
0.0222	53.808
0.0224	53.808
0.0226	53.808
0.0228	54.556
0.023	54.556
0.0232	54.182
0.0234	53.808
0.0236	54.182
0.0238	54.556
0.024	54.182
0.0242	55.229
0.0244	54.107
0.0246	55.154
0.0248	55.154
0.025	55.528
0.0252	55.528
0.0254	54.855
0.0256	54.855
0.0258	55.229
0.026	55.229
0.0262	55.603
0.0264	55.603
0.0266	56.649
0.0268	55.603
0.027	56.35
0.0272	56.35
0.0274	56.724
0.0276	56.724
0.0278	56.724
0.028	57.098
0.0282	57.471
0.0284	57.845
0.0286	57.845
0.0288	58.219
0.029	58.967
0.0292	58.967
0.0294	58.967
0.0296	59.639
0.0298	60.013
0.03	59.714
0.0302	60.836
0.0304	60.163
0.0306	59.789
0.0308	59.789
0.031	59.789
0.0312	60.163
0.0314	59.789
0.0316	60.163
0.0318	59.789
0.032	59.789
0.0322	59.789
0.0324	58.742
0.0326	59.49
0.0328	59.49
0.033	59.864
0.0332	59.864
0.0334	59.49
0.0336	59.49
0.0338	59.116
0.034	59.116
0.0342	59.116
0.0344	59.116
0.0346	59.116
0.0348	59.116
0.035	59.49
0.0352	59.49
0.0354	58.817
0.0356	58.817
0.0358	59.116
0.036	59.116
0.0362	59.789
0.0364	60.163
0.0366	59.789
0.0368	59.789
0.037	60.088
0.0372	60.761
0.0374	61.06
0.0376	61.733
0.0378	61.733
0.038	61.359
0.0382	62.107
0.0384	62.107
0.0386	62.406
0.0388	62.406
0.039	62.406
0.0392	63.452
0.0394	63.452
0.0396	63.826
0.0398	63.826
0.04	63.826
0.0402	63.826
0.0404	63.826
0.0406	64.125
0.0408	63.751
0.041	64.424
0.0412	64.05
0.0414	64.05
0.0416	64.05
0.0418	64.05
0.042	63.751
0.0422	64.05
0.0424	64.424
0.0426	64.05
0.0428	64.424
0.043	64.125
0.0432	64.499
0.0434	64.2
0.0436	64.2
0.0438	64.2
0.044	64.2
0.0442	63.826
0.0444	63.527
0.0446	63.826
0.0448	63.826
0.045	62.779
0.0452	62.779
0.0454	63.078
0.0456	62.705
0.0458	62.705
0.046	62.705
0.0462	63.004
0.0464	62.705
0.0466	63.377
0.0468	62.705
0.047	63.078
0.0472	63.078
0.0474	63.078
0.0476	63.078
0.0478	63.078
0.048	62.779
0.0482	63.078
0.0484	63.452
0.0486	62.779
0.0488	62.779
0.049	62.406
0.0492	62.406
0.0494	62.705
0.0496	63.078
0.0498	63.751
0.05	64.424
0.0502	64.424
0.0504	64.125
0.0506	64.125
0.0508	65.172
0.051	65.471
0.0512	65.471
0.0514	66.891
0.0516	66.891
0.0518	67.19
0.052	66.891
0.0522	67.19
0.0524	67.19
0.0526	67.489
0.0528	67.489
0.053	67.489
0.0532	67.489
0.0534	67.489
0.0536	67.788
0.0538	67.788
0.054	67.489
0.0542	67.115
0.0544	67.115
0.0546	67.414
0.0548	67.414
0.055	67.713
0.0552	67.414
0.0554	67.414
0.0556	66.742
0.0558	66.443
0.056	66.742
0.0562	66.742
0.0564	66.742
0.0566	66.069
0.0568	65.77
0.057	65.471
0.0572	64.424
0.0574	64.723
0.0576	64.723
0.0578	64.723
0.058	64.723
0.0582	64.723
0.0584	64.424
0.0586	64.424
0.0588	64.424
0.059	64.424
0.0592	64.424
0.0594	64.125
0.0596	64.125
0.0598	64.424
0.06	64.424
0.0602	65.097
0.0604	65.097
0.0606	64.798
0.0608	64.499
0.061	64.499
0.0612	64.798
0.0614	65.097
0.0616	65.396
0.0618	65.097
0.062	65.097
0.0622	65.77
0.0624	66.069
0.0626	66.069
0.0628	66.368
0.063	66.667
0.0632	66.368
0.0634	66.069
0.0636	66.069
0.0638	65.77
0.064	65.471
0.0642	66.143
0.0644	66.443
0.0646	66.069
0.0648	66.069
0.065	66.368
0.0652	66.368
0.0654	66.368
0.0656	66.368
0.0658	66.368
0.066	65.994
0.0662	65.695
0.0664	65.321
0.0666	65.321
0.0668	65.321
0.067	65.321
0.0672	65.022
0.0674	65.022
0.0676	65.321
0.0678	65.321
0.068	64.648
0.0682	64.349
0.0684	64.349
0.0686	64.05
0.0688	63.751
0.069	63.751
0.0692	64.05
0.0694	64.349
0.0696	64.349
0.0698	63.975
0.07	63.602
0.0702	63.303
0.0704	63.676
0.0706	63.377
0.0708	63.377
0.071	63.676
0.0712	63.676
0.0714	63.676
0.0716	63.676
0.0718	63.377
0.072	63.676
0.0722	64.05
0.0724	64.05
0.0726	63.676
0.0728	63.004
0.073	63.303
0.0732	63.303
0.0734	63.004
0.0736	63.303
0.0738	63.303
0.074	63.303
0.0742	62.929
0.0744	62.929
0.0746	63.228
0.0748	63.901
0.075	63.901
0.0752	63.228
0.0754	63.527
0.0756	64.574
0.0758	64.275
0.076	64.275
0.0762	64.275
0.0764	64.275
0.0766	64.275
0.0768	63.975
0.077	64.275
0.0772	64.275
0.0774	64.275
0.0776	64.574
0.0778	64.275
0.078	64.275
0.0782	64.275
0.0784	64.947
0.0786	65.62
0.0788	65.62
0.079	65.62
0.0792	65.62
0.0794	64.947
0.0796	65.246
0.0798	65.246
0.08	65.62
0.0802	65.246
0.0804	65.246
0.0806	64.574
0.0808	64.574
0.081	64.947
0.0812	64.947
0.0814	64.275
0.0816	64.574
0.0818	64.574
0.082	64.873
0.0822	64.873
0.0824	64.574
0.0826	64.574
0.0828	64.275
0.083	64.275
0.0832	64.648
0.0834	64.648
0.0836	63.901
0.0838	64.2
0.084	64.2
0.0842	63.153
0.0844	63.153
0.0846	62.854
0.0848	62.854
0.085	62.854
0.0852	63.228
0.0854	62.929
0.0856	62.929
0.0858	62.929
0.086	63.303
0.0862	63.303
0.0864	63.303
0.0866	63.303
0.0868	63.975
0.087	63.676
0.0872	63.676
0.0874	63.377
0.0876	63.377
0.0878	63.377
0.088	63.676
0.0882	63.676
0.0884	63.975
0.0886	63.975
0.0888	63.676
0.089	63.975
0.0892	63.975
0.0894	64.723
0.0896	64.723
0.0898	65.022
0.09	65.77
0.0902	65.471
0.0904	65.471
0.0906	65.172
0.0908	64.798
0.091	64.798
0.0912	64.798
0.0914	65.471
0.0916	65.471
0.0918	65.77
0.092	66.143
0.0922	65.77
0.0924	65.471
0.0926	64.798
0.0928	64.798
0.093	64.798
0.0932	64.798
0.0934	65.097
0.0936	65.097
0.0938	64.798
0.094	65.097
0.0942	64.798
0.0944	64.424
0.0946	64.723
0.0948	64.424
0.095	64.424
0.0952	64.424
0.0954	64.125
0.0956	64.125
0.0958	64.424
0.096	64.424
0.0962	64.723
0.0964	65.022
0.0966	65.396
0.0968	65.695
0.097	65.695
0.0972	65.321
0.0974	65.62
0.0976	65.321
0.0978	64.648
0.098	65.022
0.0982	64.648
0.0984	64.648
0.0986	64.947
0.0988	65.246
0.099	65.246
0.0992	65.246
0.0994	65.246
0.0996	65.545
0.0998	64.873
0.1	65.172
0.1002	65.172
0.1004	64.873
0.1006	65.172
0.1008	64.873
0.101	65.172
0.1012	65.172
0.1014	64.873
0.1016	64.873
0.1018	64.873
0.102	64.873
0.1022	64.574
0.1024	64.574
0.1026	64.574
0.1028	64.2
0.103	63.901
0.1032	63.901
0.1034	63.527
0.1036	63.826
0.1038	63.826
0.104	64.2
0.1042	64.873
0.1044	64.574
0.1046	64.574
0.1048	64.574
0.105	64.275
0.1052	63.975
0.1054	63.975
0.1056	64.648
0.1058	64.648
0.106	64.648
0.1062	64.947
0.1064	64.648
0.1066	64.947
0.1068	64.947
0.107	64.574
0.1072	64.2
0.1074	63.901
0.1076	63.153
0.1078	62.107
0.108	60.985
0.1082	59.864
0.1084	58.443
0.1086	57.696
0.1088	56.574
0.109	55.154
0.1092	54.406
0.1094	52.986
0.1096	51.865
0.1098	50.743
0.11	48.949
0.1102	47.828
0.1104	46.407
0.1106	45.66
0.1108	44.912
0.111	43.417
0.1112	41.996
0.1114	40.95
0.1116	39.156
0.1118	38.034
0.112	36.614
0.1122	35.492
0.1124	34.072
0.1126	32.652
0.1128	31.53
0.113	31.156
0.1132	30.035
0.1134	28.914
0.1136	28.914
0.1138	29.287
0.114	29.287
0.1142	29.287
0.1144	29.287
0.1146	28.914
0.1148	28.914
0.115	28.914
0.1152	29.287
0.1154	28.54
0.1156	28.166
0.1158	28.166
0.116	27.792
0.1162	27.792
0.1164	26.671
0.1166	26.297
0.1168	26.297
0.117	25.923
0.1172	25.549
0.1174	25.549
0.1176	25.923
0.1178	25.923
0.118	25.923
0.1182	25.549
0.1184	25.176
0.1186	25.549
0.1188	25.176
0.119	24.802
0.1192	25.176
0.1194	24.802
0.1196	23.307
0.1198	22.933
0.12	22.559
0.1202	22.185
0.1204	22.559
0.1206	22.559
0.1208	21.438
0.121	20.316
0.1212	20.69
0.1214	20.316
0.1216	19.943
0.1218	20.316
0.122	19.943
0.1222	19.943
0.1224	19.569
0.1226	19.195
0.1228	18.821
0.123	18.074
0.1232	18.447
0.1234	18.074
0.1236	17.7
0.1238	16.952
0.124	17.326
0.1242	16.952
0.1244	16.205
0.1246	15.457
0.1248	15.083
0.125	15.083
0.1252	14.709
0.1254	14.709
0.1256	14.336
0.1258	14.336
0.126	14.336
0.1262	13.962
0.1264	13.588
0.1266	13.962
0.1268	13.962
0.127	13.962
0.1272	13.962
0.1274	13.588
0.1276	13.214
0.1278	12.84
0.128	12.84
0.1282	12.84
0.1284	12.84
0.1286	12.84
0.1288	12.84
0.129	12.093
0.1292	11.345
0.1294	11.345
0.1296	10.972
0.1298	9.4764
0.13	9.1026
0.1302	9.4764
0.1304	8.7288
0.1306	8.7288
0.1308	7.9812
0.131	7.6074
0.1312	8.355
0.1314	8.7288
0.1316	7.9812
0.1318	7.9812
0.132	7.6074
0.1322	7.2336
0.1324	7.9812
0.1326	7.2336
0.1328	6.486
0.133	6.1122
0.1332	6.486
0.1334	5.7384
0.1336	4.9908
0.1338	4.617
0.134	4.617
0.1342	4.2432
0.1344	4.2432
0.1346	3.8694
0.1348	3.8694
0.135	4.617
0.1352	4.2432
0.1354	4.617
0.1356	4.617
0.1358	4.9908
0.136	4.9908
0.1362	4.9908
0.1364	4.9908
0.1366	5.3646
0.1368	4.9908
0.137	4.617
0.1372	3.8694
0.1374	3.8694
0.1376	2.7481
0.1378	3.1219
0.138	3.1219
0.1382	2.0005
0.1384	3.1219
0.1386	2.7481
0.1388	2.7481
0.139	2.3743
0.1392	2.3743
0.1394	2.3743
0.1396	2.3743
0.1398	1.6267
0.14	2.3743
0.1402	1.6267
0.1404	1.6267
0.1406	0.8791
0.1408	-0.24229
0.141	0.13151
0.1412	-0.61608
0.1414	0.13151
0.1416	0.13151
0.1418	-0.24229
0.142	0.13151
0.1422	-0.24229
0.1424	-0.61608
0.1426	0.13151
0.1428	0.13151
0.143	-0.24229
0.1432	0.13151
0.1434	0.8791
0.1436	0.13151
0.1438	-0.24229
0.144	-0.24229
0.1442	-1.3637
0.1444	-0.24229
0.1446	-0.24229
0.1448	-0.98987
0.145	-1.3637
0.1452	-0.61608
0.1454	-0.24229
0.1456	0.13151
0.1458	-0.61608
0.146	-0.24229
0.1462	-0.24229
0.1464	0.13151
0.1466	0.13151
0.1468	-0.61608
0.147	-0.24229
0.1472	-0.98987
0.1474	-1.7375
0.1476	-2.485
0.1478	-2.485
0.148	-2.485
0.1482	-2.485
0.1484	-3.6064
0.1486	-3.6064
0.1488	-2.8588
0.149	-2.8588
0.1492	-3.6064
0.1494	-3.9802
0.1496	-3.9802
0.1498	-3.2326
0.15	-3.2326
0.1502	-3.9802
0.1504	-3.9802
0.1506	-3.9802
0.1508	-3.9802
0.151	-4.7278
0.1512	-5.4754
0.1514	-5.8492
0.1516	-5.8492
0.1518	-6.223
0.152	-5.8492
0.1522	-6.223
0.1524	-5.4754
0.1526	-5.1016
0.1528	-5.1016
0.153	-4.354
0.1532	-3.9802
0.1534	-3.9802
0.1536	-4.354
0.1538	-3.9802
0.154	-4.354
0.1542	-3.6064
0.1544	-3.9802
0.1546	-4.7278
0.1548	-4.7278
0.155	-3.9802
0.1552	-3.6064
0.1554	-2.8588
0.1556	-3.9802
0.1558	-3.9802
0.156	-3.6064
0.1562	-3.2326
0.1564	-2.8588
0.1566	-1.7375
0.1568	-1.3637
0.157	-0.98987
0.1572	-0.61608
0.1574	-0.24229
0.1576	0.13151
0.1578	-0.24229
0.158	-0.24229
0.1582	-0.61608
0.1584	-0.98987
0.1586	-0.61608
0.1588	-0.61608
0.159	-0.24229
0.1592	0.13151
0.1594	0.13151
0.1596	-0.24229
0.1598	-0.24229
0.16	-0.98987
0.1602	-0.61608
0.1604	-0.61608
0.1606	-1.3637
0.1608	-2.1113
0.161	-2.1113
0.1612	-2.8588
0.1614	-2.1113
0.1616	-1.7375
0.1618	-2.1113
0.162	-2.485
0.1622	-2.8588
0.1624	-3.9802
0.1626	-4.354
0.1628	-3.9802
0.163	-4.354
0.1632	-4.7278
0.1634	-4.7278
0.1636	-4.7278
0.1638	-4.354
0.164	-3.9802
0.1642	-4.354
0.1644	-5.1016
0.1646	-5.1016
0.1648	-5.8492
0.165	-5.4754
0.1652	-5.4754
0.1654	-5.1016
0.1656	-4.354
0.1658	-3.9802
0.166	-4.7278
0.1662	-4.354
0.1664	-3.6064
0.1666	-2.8588
0.1668	-2.485
0.167	-2.8588
0.1672	-2.8588
0.1674	-2.485
0.1676	-2.8588
0.1678	-2.485
0.168	-1.7375
0.1682	-1.3637
0.1684	-1.3637
0.1686	-0.98987
0.1688	-1.3637
0.169	-1.7375
0.1692	-1.3637
0.1694	-0.98987
0.1696	-0.61608
0.1698	-1.3637
0.17	-0.61608
0.1702	-0.24229
0.1704	-0.61608
0.1706	-0.24229
0.1708	-0.24229
0.171	0.5053
0.1712	0.5053
0.1714	-0.24229
0.1716	0.13151
0.1718	0.5053
0.172	0.5053
0.1722	-0.24229
0.1724	-0.98987
0.1726	-1.7375
0.1728	-1.7375
0.173	-1.7375
0.1732	-2.1113
0.1734	-1.3637
0.1736	-1.3637
0.1738	-0.98987
0.174	-0.24229
0.1742	-0.24229
0.1744	-0.61608
0.1746	-0.61608
0.1748	0.13151
0.175	0.13151
0.1752	-0.61608
0.1754	-0.98987
0.1756	-0.24229
0.1758	0.13151
0.176	0.5053
0.1762	-0.24229
0.1764	-0.24229
0.1766	-0.98987
0.1768	-0.98987
0.177	-1.3637
0.1772	-0.98987
0.1774	-1.7375
0.1776	-1.3637
0.1778	-0.98987
0.178	-0.61608
0.1782	0.13151
0.1784	0.5053
0.1786	0.8791
0.1788	0.5053
0.179	0.5053
0.1792	0.5053
0.1794	-0.24229
0.1796	0.13151
0.1798	-0.24229
0.18	0.5053
0.1802	0.13151
0.1804	0.5053
0.1806	0.13151
0.1808	-0.24229
0.181	0.13151
0.1812	0.13151
0.1814	-0.24229
0.1816	-0.98987
0.1818	-1.3637
0.182	0.13151
0.1822	0.5053
0.1824	0.8791
0.1826	0.8791
0.1828	0.8791
0.183	0.8791
0.1832	1.2529
0.1834	0.8791
0.1836	1.2529
0.1838	1.6267
0.184	0.8791
0.1842	0.8791
0.1844	1.2529
0.1846	1.6267
0.1848	1.6267
0.185	0.8791
0.1852	0.8791
0.1854	-0.61608
0.1856	-0.98987
0.1858	-0.98987
0.186	-0.98987
0.1862	-0.98987
0.1864	-1.3637
0.1866	-0.98987
0.1868	-0.61608
0.187	-0.24229
0.1872	-0.24229
0.1874	-0.61608
0.1876	-0.24229
0.1878	-1.3637
0.188	-1.7375
0.1882	-1.3637
0.1884	-2.1113
0.1886	-2.485
0.1888	-2.485
0.189	-2.8588
0.1892	-2.485
0.1894	-3.2326
0.1896	-3.6064
0.1898	-2.8588
0.19	-2.485
0.1902	-2.8588
0.1904	-2.8588
0.1906	-2.8588
0.1908	-2.1113
0.191	-1.7375
0.1912	-0.98987
0.1914	-0.98987
0.1916	-0.98987
0.1918	-0.98987
0.192	-0.61608
0.1922	-0.24229
0.1924	-0.24229
0.1926	-0.24229
0.1928	-0.98987
0.193	-0.61608
0.1932	0.13151
0.1934	0.13151
0.1936	0.8791
0.1938	1.2529
0.194	1.2529
0.1942	1.2529
0.1944	2.0005
0.1946	2.0005
0.1948	2.0005
0.195	1.6267
0.1952	1.6267
0.1954	1.2529
0.1956	0.8791
0.1958	0.13151
0.196	0.13151
0.1962	-0.24229
0.1964	0.13151
0.1966	-0.61608
0.1968	-0.24229
0.197	-0.61608
0.1972	-0.61608
0.1974	-1.3637
0.1976	-0.98987
0.1978	-1.3637
0.198	-1.3637
0.1982	-1.7375
0.1984	-2.485
0.1986	-2.1113
0.1988	-2.1113
0.199	-2.1113
0.1992	-2.1113
0.1994	-2.1113
0.1996	-1.7375
0.1998	-1.7375
0.2	-0.61608
0.2002	-0.61608
0.2004	0.5053
0.2006	2.0005
0.2008	3.1219
0.201	3.8694
0.2012	5.3646
0.2014	5.7384
0.2016	7.2336
0.2018	8.355
0.202	9.4764
0.2022	9.8501
0.2024	10.972
0.2026	10.972
0.2028	12.467
0.203	13.962
0.2032	15.083
0.2034	16.205
0.2036	17.326
0.2038	18.821
0.204	19.569
0.2042	21.064
0.2044	22.185
0.2046	22.933
0.2048	24.054
0.205	24.802
0.2052	25.549
0.2054	25.549
0.2056	25.549
0.2058	25.923
0.206	26.671
0.2062	26.671
0.2064	27.045
0.2066	27.045
0.2068	27.418
0.207	27.418
0.2072	27.792
0.2074	27.792
0.2076	27.792
0.2078	27.792
0.208	27.792
0.2082	28.54
0.2084	29.287
0.2086	28.914
0.2088	28.54
0.209	29.287
0.2092	28.914
0.2094	28.914
0.2096	29.287
0.2098	30.409
0.21	30.409
0.2102	31.156
0.2104	31.53
0.2106	30.783
0.2108	30.783
0.211	30.783
0.2112	31.53
0.2114	33.025
0.2116	33.399
0.2118	33.399
0.212	34.521
0.2122	34.521
0.2124	34.521
0.2126	34.894
0.2128	35.642
0.213	36.763
0.2132	37.137
0.2134	37.885
0.2136	38.632
0.2138	39.754
0.214	40.501
0.2142	40.875
0.2144	41.996
0.2146	42.744
0.2148	42.744
0.215	43.118
0.2152	43.118
0.2154	43.118
0.2156	43.118
0.2158	43.118
0.216	42.744
0.2162	43.492
0.2164	44.613
0.2166	45.734
0.2168	46.108
0.217	46.482
0.2172	46.482
0.2174	47.23
0.2176	47.977
0.2178	47.603
0.218	47.977
0.2182	49.098
0.2184	49.472
0.2186	49.098
0.2188	49.098
0.219	49.472
0.2192	49.846
0.2194	49.846
0.2196	49.472
0.2198	49.098
0.22	49.846
0.2202	49.098
0.2204	49.472
0.2206	49.846
0.2208	50.594
0.221	51.715
0.2212	52.089
0.2214	52.089
0.2216	53.21
0.2218	53.584
0.222	52.836
0.2222	53.21
0.2224	52.836
0.2226	53.584
0.2228	53.584
0.223	53.584
0.2232	53.584
0.2234	53.958
0.2236	53.958
0.2238	54.332
0.224	53.958
0.2242	53.584
0.2244	54.332
0.2246	53.958
0.2248	53.584
0.225	53.584
0.2252	53.958
0.2254	54.705
0.2256	54.705
0.2258	54.332
0.226	54.705
0.2262	54.705
0.2264	55.079
0.2266	54.332
0.2268	54.332
0.227	54.332
0.2272	54.705
0.2274	54.705
0.2276	54.705
0.2278	55.079
0.228	54.332
0.2282	54.332
0.2284	54.332
0.2286	54.332
0.2288	54.332
0.229	54.631
0.2292	54.93
0.2294	55.603
0.2296	55.229
0.2298	55.603
0.23	56.35
0.2302	55.976
0.2304	56.724
0.2306	57.098
0.2308	57.098
0.231	57.098
0.2312	57.098
0.2314	57.098
0.2316	57.471
0.2318	57.471
0.232	57.471
0.2322	57.471
0.2324	58.219
0.2326	58.219
0.2328	58.219
0.233	58.219
0.2332	58.518
0.2334	58.144
0.2336	58.817
0.2338	59.565
0.234	60.238
0.2342	60.238
0.2344	60.611
0.2346	60.985
0.2348	60.985
0.235	60.985
0.2352	60.686
0.2354	61.06
0.2356	60.686
0.2358	60.686
0.236	61.06
0.2362	61.359
0.2364	62.032
0.2366	62.331
0.2368	62.331
0.237	62.331
0.2372	62.705
0.2374	62.705
0.2376	63.078
0.2378	63.078
0.238	62.705
0.2382	63.004
0.2384	63.303
0.2386	63.303
0.2388	63.303
0.239	63.303
0.2392	63.676
0.2394	63.676
0.2396	63.676
0.2398	63.676
0.24	63.676
0.2402	63.975
0.2404	63.602
0.2406	63.602
0.2408	63.303
0.241	63.602
0.2412	63.228
0.2414	63.602
0.2416	63.602
0.2418	63.602
0.242	63.303
0.2422	63.303
0.2424	62.63
0.2426	62.63
0.2428	62.63
0.243	62.63
0.2432	62.929
0.2434	63.228
0.2436	63.228
0.2438	63.901
0.244	63.228
0.2442	62.929
0.2444	62.929
0.2446	63.228
0.2448	62.555
0.245	62.929
0.2452	62.256
0.2454	62.555
0.2456	62.256
0.2458	62.256
0.246	62.256
0.2462	62.63
0.2464	62.331
0.2466	62.331
0.2468	62.032
0.247	62.406
0.2472	62.032
0.2474	62.331
0.2476	62.63
0.2478	62.929
0.248	62.63
0.2482	63.004
0.2484	63.004
0.2486	63.004
0.2488	63.004
0.249	62.705
0.2492	62.705
0.2494	62.705
0.2496	62.406
0.2498	62.779
0.25	62.779
0.2502	62.406
0.2504	62.107
0.2506	62.107
0.2508	61.733
0.251	62.107
0.2512	61.807
0.2514	61.434
0.2516	61.434
0.2518	61.434
0.252	61.434
0.2522	61.434
0.2524	61.434
0.2526	61.434
0.2528	62.107
0.253	62.48
0.2532	62.181
0.2534	62.181
0.2536	61.882
0.2538	61.135
0.254	61.135
0.2542	61.434
0.2544	61.733
0.2546	61.733
0.2548	61.733
0.255	61.434
0.2552	61.434
0.2554	61.434
0.2556	61.434
0.2558	61.434
0.256	61.807
0.2562	62.107
0.2564	62.107
0.2566	61.733
0.2568	61.733
0.257	61.733
0.2572	62.406
0.2574	62.406
0.2576	61.733
0.2578	61.359
0.258	61.359
0.2582	61.658
0.2584	61.658
0.2586	61.284
0.2588	61.583
0.259	61.209
0.2592	60.537
0.2594	60.836
0.2596	61.583
0.2598	61.583
0.26	61.583
0.2602	61.583
0.2604	60.836
0.2606	61.135
0.2608	61.135
0.261	61.135
0.2612	61.135
0.2614	61.434
0.2616	61.733
0.2618	61.733
0.262	61.434
0.2622	62.107
0.2624	62.48
0.2626	61.733
0.2628	61.733
0.263	61.434
0.2632	61.733
0.2634	62.406
0.2636	62.779
0.2638	63.078
0.264	62.779
0.2642	63.078
0.2644	63.078
0.2646	62.779
0.2648	63.153
0.265	63.527
0.2652	63.527
0.2654	63.527
0.2656	63.826
0.2658	63.826
0.266	63.527
0.2662	64.275
0.2664	63.602
0.2666	63.901
0.2668	63.901
0.267	63.527
0.2672	63.527
0.2674	63.228
0.2676	63.527
0.2678	63.527
0.268	63.228
0.2682	63.602
0.2684	64.349
0.2686	64.349
0.2688	64.349
0.269	64.349
0.2692	64.05
0.2694	64.723
0.2696	64.424
0.2698	64.424
0.27	64.125
0.2702	63.826
0.2704	63.826
0.2706	63.826
0.2708	63.826
0.271	63.826
0.2712	63.826
0.2714	63.826
0.2716	63.826
0.2718	63.452
0.272	63.751
0.2722	64.798
0.2724	64.798
0.2726	65.097
0.2728	65.471
0.273	64.798
0.2732	64.798
0.2734	64.125
0.2736	64.125
0.2738	63.751
0.274	64.05
0.2742	65.097
0.2744	65.396
0.2746	65.396
0.2748	65.396
0.275	65.396
0.2752	64.723
0.2754	64.723
0.2756	63.975
0.2758	63.975
0.276	63.975
0.2762	64.275
0.2764	64.947
0.2766	64.947
0.2768	64.275
0.277	64.574
0.2772	63.901
0.2774	64.275
0.2776	64.648
0.2778	64.648
0.278	63.975
0.2782	63.975
0.2784	63.676
0.2786	64.349
0.2788	65.022
0.279	65.321
0.2792	65.695
0.2794	65.994
0.2796	66.368
0.2798	66.069
0.28	64.648
0.2802	64.648
0.2804	64.648
0.2806	64.648
0.2808	65.321
0.281	65.62
0.2812	65.919
0.2814	67.34
0.2816	67.639
0.2818	67.938
0.282	67.938
0.2822	67.265
0.2824	67.564
0.2826	68.237
0.2828	67.938
0.283	68.311
0.2832	67.639
0.2834	67.639
0.2836	67.34
0.2838	67.639
0.284	67.34
0.2842	67.639
0.2844	66.966
0.2846	66.966
0.2848	66.667
0.285	66.966
0.2852	67.34
0.2854	67.34
0.2856	66.966
0.2858	67.639
0.286	67.34
0.2862	67.639
0.2864	67.34
0.2866	66.966
0.2868	66.293
0.287	66.667
0.2872	66.293
0.2874	65.994
0.2876	65.695
0.2878	65.396
0.288	65.022
0.2882	65.022
0.2884	65.022
0.2886	65.022
0.2888	64.648
0.289	65.321
0.2892	65.321
0.2894	65.321
0.2896	65.022
0.2898	64.648
0.29	63.975
0.2902	63.975
0.2904	63.676
0.2906	63.975
0.2908	63.676
0.291	63.004
0.2912	62.63
0.2914	63.004
0.2916	63.004
0.2918	63.303
0.292	63.676
0.2922	63.975
0.2924	63.975
0.2926	64.648
0.2928	63.975
0.293	63.975
0.2932	64.275
0.2934	64.574
0.2936	64.574
0.2938	64.574
0.294	64.574
0.2942	64.275
0.2944	64.574
0.2946	65.246
0.2948	64.873
0.295	64.873
0.2952	65.172
0.2954	64.798
0.2956	65.172
0.2958	65.545
0.296	65.545
0.2962	65.545
0.2964	65.246
0.2966	65.545
0.2968	65.545
0.297	65.545
0.2972	65.545
0.2974	65.246
0.2976	64.574
0.2978	63.901
0.298	63.901
0.2982	64.275
0.2984	63.975
0.2986	64.648
0.2988	64.648
0.299	64.349
0.2992	64.349
0.2994	64.349
0.2996	65.022
0.2998	64.723
0.3	65.022
0.3002	65.022
0.3004	65.022
0.3006	64.723
0.3008	65.022
0.301	65.022
0.3012	65.695
0.3014	65.695
0.3016	65.994
0.3018	65.994
0.302	65.994
0.3022	65.62
0.3024	65.62
0.3026	65.919
0.3028	66.966
0.303	67.265
0.3032	67.265
0.3034	67.938
0.3036	68.237
0.3038	67.938
0.304	67.265
0.3042	67.265
0.3044	66.891
0.3046	67.265
0.3048	67.265
0.305	67.265
0.3052	66.891
0.3054	66.592
0.3056	66.592
0.3058	66.293
0.306	65.62
0.3062	65.321
0.3064	65.321
0.3066	65.022
0.3068	64.723
0.307	64.424
0.3072	64.424
0.3074	64.125
0.3076	63.751
0.3078	63.377
0.308	62.63
0.3082	61.583
0.3084	60.91
0.3086	59.49
0.3088	58.443
0.309	57.322
0.3092	56.275
0.3094	55.229
0.3096	54.481
0.3098	53.734
0.31	52.986
0.3102	51.566
0.3104	49.771
0.3106	48.65
0.3108	46.856
0.311	46.108
0.3112	44.613
0.3114	43.492
0.3116	42.37
0.3118	41.249
0.312	40.127
0.3122	39.38
0.3124	38.258
0.3126	37.137
0.3128	36.39
0.313	35.268
0.3132	34.147
0.3134	33.773
0.3136	33.025
0.3138	33.399
0.314	33.025
0.3142	32.278
0.3144	31.53
0.3146	31.156
0.3148	30.783
0.315	30.409
0.3152	30.409
0.3154	29.661
0.3156	28.914
0.3158	28.166
0.316	28.166
0.3162	27.792
0.3164	27.792
0.3166	28.166
0.3168	27.792
0.317	27.792
0.3172	27.418
0.3174	27.045
0.3176	27.418
0.3178	27.418
0.318	26.297
0.3182	25.923
0.3184	25.549
0.3186	25.176
0.3188	24.054
0.319	23.307
0.3192	22.933
0.3194	22.933
0.3196	22.185
0.3198	21.438
0.32	21.064
0.3202	21.064
0.3204	20.69
0.3206	20.69
0.3208	20.316
0.321	19.569
0.3212	19.195
0.3214	19.569
0.3216	19.569
0.3218	19.195
0.322	18.821
0.3222	18.074
0.3224	17.7
0.3226	18.074
0.3228	17.7
0.323	17.7
0.3232	17.326
0.3234	16.952
0.3236	16.205
0.3238	16.952
0.324	16.578
0.3242	16.578
0.3244	16.205
0.3246	16.578
0.3248	16.578
0.325	15.831
0.3252	15.083
0.3254	14.336
0.3256	15.083
0.3258	14.709
0.326	14.336
0.3262	13.962
0.3264	13.962
0.3266	13.588
0.3268	13.214
0.327	13.214
0.3272	12.84
0.3274	12.467
0.3276	12.093
0.3278	12.467
0.328	12.84
0.3282	13.214
0.3284	12.467
0.3286	12.467
0.3288	12.467
0.329	12.467
0.3292	12.467
0.3294	12.467
0.3296	11.345
0.3298	11.719
0.33	11.345
0.3302	10.598
0.3304	10.598
0.3306	10.598
0.3308	10.598
0.331	11.345
0.3312	11.345
0.3314	10.598
0.3316	10.972
0.3318	10.598
0.332	10.972
0.3322	10.972
0.3324	10.598
0.3326	10.598
0.3328	10.224
0.333	9.8501
0.3332	9.1026
0.3334	8.355
0.3336	7.9812
0.3338	7.6074
0.334	6.8598
0.3342	6.486
0.3344	6.1122
0.3346	5.3646
0.3348	4.9908
0.335	4.617
0.3352	4.2432
0.3354	4.617
0.3356	4.617
0.3358	4.2432
0.336	4.9908
0.3362	4.9908
0.3364	4.617
0.3366	4.617
0.3368	3.4957
0.337	3.4957
0.3372	3.1219
0.3374	2.3743
0.3376	1.6267
0.3378	0.8791
0.338	0.8791
0.3382	1.2529
0.3384	0.5053
0.3386	0.5053
0.3388	0.13151
0.339	0.8791
0.3392	1.2529
0.3394	0.8791
0.3396	0.5053
0.3398	0.5053
0.34	0.8791
0.3402	1.2529
0.3404	1.6267
0.3406	1.2529
0.3408	1.2529
0.341	1.2529
0.3412	0.8791
0.3414	0.13151
0.3416	0.8791
0.3418	-0.24229
0.342	-0.61608
0.3422	-0.24229
0.3424	-0.98987
0.3426	-0.61608
0.3428	-0.24229
0.343	0.13151
0.3432	0.5053
0.3434	1.2529
0.3436	1.6267
0.3438	0.8791
0.344	0.13151
0.3442	0.5053
0.3444	0.8791
0.3446	0.8791
0.3448	1.2529
0.345	1.2529
0.3452	1.6267
0.3454	2.0005
0.3456	1.6267
0.3458	1.6267
0.346	1.6267
0.3462	0.8791
0.3464	1.2529
0.3466	0.5053
0.3468	0.5053
0.347	1.2529
0.3472	1.2529
0.3474	0.8791
0.3476	1.6267
0.3478	2.3743
0.348	1.6267
0.3482	2.0005
0.3484	1.6267
0.3486	1.2529
0.3488	0.8791
0.349	0.13151
0.3492	0.13151
0.3494	0.13151
0.3496	0.5053
0.3498	0.8791
0.35	1.2529
0.3502	0.5053
0.3504	0.8791
0.3506	0.13151
0.3508	0.5053
0.351	-0.24229
0.3512	-0.61608
0.3514	-0.61608
0.3516	-1.3637
0.3518	-1.7375
0.352	-1.7375
0.3522	-2.1113
0.3524	-2.1113
0.3526	-2.1113
0.3528	-2.8588
0.353	-2.485
0.3532	-3.2326
0.3534	-3.2326
0.3536	-3.9802
0.3538	-3.9802
0.354	-4.354
0.3542	-4.354
0.3544	-4.7278
0.3546	-4.7278
0.3548	-3.6064
0.355	-3.6064
0.3552	-4.354
0.3554	-5.1016
0.3556	-4.7278
0.3558	-5.1016
0.356	-4.354
0.3562	-5.1016
0.3564	-5.4754
0.3566	-5.4754
0.3568	-5.1016
0.357	-5.1016
0.3572	-4.7278
0.3574	-3.9802
0.3576	-4.354
0.3578	-3.2326
0.358	-3.2326
0.3582	-2.8588
0.3584	-3.2326
0.3586	-3.2326
0.3588	-2.8588
0.359	-2.485
0.3592	-2.8588
0.3594	-2.8588
0.3596	-2.485
0.3598	-1.7375
0.36	-0.98987
0.3602	-0.61608
0.3604	-0.98987
0.3606	-1.3637
0.3608	-0.61608
0.361	-0.24229
0.3612	0.13151
0.3614	-0.24229
0.3616	-0.24229
0.3618	-0.24229
0.362	0.13151
0.3622	1.2529
0.3624	0.8791
0.3626	0.8791
0.3628	0.5053
0.363	0.13151
0.3632	0.13151
0.3634	0.8791
0.3636	0.13151
0.3638	0.5053
0.364	0.13151
0.3642	0.5053
0.3644	0.5053
0.3646	-0.24229
0.3648	0.13151
0.365	0.5053
0.3652	0.5053
0.3654	0.8791
0.3656	0.5053
0.3658	0.13151
0.366	0.13151
0.3662	0.5053
0.3664	-0.24229
0.3666	-0.98987
0.3668	-1.3637
0.367	-1.3637
0.3672	-1.3637
0.3674	-0.98987
0.3676	-1.3637
0.3678	-0.98987
0.368	-1.7375
0.3682	-0.98987
0.3684	-0.98987
0.3686	-0.61608
0.3688	-1.3637
0.369	-1.7375
0.3692	-2.485
0.3694	-2.8588
0.3696	-2.485
0.3698	-2.485
0.37	-2.485
0.3702	-2.8588
0.3704	-2.8588
0.3706	-3.2326
0.3708	-3.6064
0.371	-3.6064
0.3712	-4.354
0.3714	-3.9802
0.3716	-4.354
0.3718	-4.354
0.372	-3.9802
0.3722	-3.2326
0.3724	-2.8588
0.3726	-2.1113
0.3728	-2.1113
0.373	-1.7375
0.3732	-2.1113
0.3734	-1.7375
0.3736	-2.485
0.3738	-2.485
0.374	-3.6064
0.3742	-3.2326
0.3744	-2.8588
0.3746	-2.1113
0.3748	-1.7375
0.375	-1.7375
0.3752	-1.3637
0.3754	-2.1113
0.3756	-1.7375
0.3758	-1.3637
0.376	-0.98987
0.3762	-0.61608
0.3764	-0.24229
0.3766	-0.24229
0.3768	-0.61608
0.377	0.13151
0.3772	-0.61608
0.3774	-0.98987
0.3776	-0.61608
0.3778	-0.61608
0.378	-0.98987
0.3782	-1.3637
0.3784	-1.3637
0.3786	-1.7375
0.3788	-2.1113
0.379	-2.1113
0.3792	-2.1113
0.3794	-1.7375
0.3796	-1.7375
0.3798	-1.7375
0.38	-2.485
0.3802	-2.485
0.3804	-2.485
0.3806	-2.485
0.3808	-2.485
0.381	-2.485
0.3812	-2.485
0.3814	-2.8588
0.3816	-3.2326
0.3818	-3.6064
0.382	-4.354
0.3822	-4.7278
0.3824	-3.9802
0.3826	-2.8588
0.3828	-3.2326
0.383	-2.8588
0.3832	-2.1113
0.3834	-2.485
0.3836	-3.2326
0.3838	-3.2326
0.384	-3.2326
0.3842	-3.6064
0.3844	-2.8588
0.3846	-3.2326
0.3848	-2.8588
0.385	-3.2326
0.3852	-2.8588
0.3854	-2.8588
0.3856	-2.485
0.3858	-1.7375
0.386	-2.1113
0.3862	-2.1113
0.3864	-2.485
0.3866	-2.485
0.3868	-2.485
0.387	-1.7375
0.3872	-0.98987
0.3874	-0.98987
0.3876	-0.98987
0.3878	-0.61608
0.388	-0.24229
0.3882	-1.3637
0.3884	-2.1113
0.3886	-2.485
0.3888	-2.1113
0.389	-2.485
0.3892	-2.1113
0.3894	-1.7375
0.3896	-1.3637
0.3898	-1.7375
0.39	-1.3637
0.3902	-1.3637
0.3904	-1.3637
0.3906	-1.7375
0.3908	-1.7375
0.391	-2.1113
0.3912	-1.7375
0.3914	-1.3637
0.3916	-1.3637
0.3918	-1.7375
0.392	-2.1113
0.3922	-2.1113
0.3924	-1.7375
0.3926	-1.7375
0.3928	-1.7375
0.393	-1.7375
0.3932	-1.7375
0.3934	-1.3637
0.3936	-1.3637
0.3938	-2.1113
0.394	-1.7375
0.3942	-1.7375
0.3944	-1.7375
0.3946	-1.7375
0.3948	-1.3637
0.395	-2.1113
0.3952	-1.7375
0.3954	-2.1113
0.3956	-2.485
0.3958	-2.485
0.396	-2.8588
0.3962	-2.8588
0.3964	-2.485
0.3966	-2.1113
0.3968	-2.1113
0.397	-2.1113
0.3972	-2.485
0.3974	-2.1113
0.3976	-0.98987
0.3978	-0.24229
0.398	-0.61608
0.3982	-0.61608
0.3984	0.13151
0.3986	-0.24229
0.3988	-0.24229
0.399	0.13151
0.3992	0.5053
0.3994	1.2529
0.3996	2.3743
[truncated: 8,639 more rows]
