# Supplementary material for: Computational synthesis of locomotive soft robots by topology optimization
Source: Sci Adv. 2024 Jul 24;10(30):eadn6129. doi: 10.1126/sciadv.adn6129 (PMC11268422; doi:10.1126/sciadv.adn6129)
Supplement: Supplementary file 3 — Movies S1 to S9 [file sciadv.adn6129_movies_s1_to_s9.zip]

Archive with 9 entries (9 files):
- adn6129_movie_s1.mp4
- adn6129_movie_s2.mp4
- adn6129_movie_s3.mp4
- adn6129_movie_s4.mp4
- adn6129_movie_s5.mp4
- adn6129_movie_s6.mp4
- adn6129_movie_s7.mp4
- adn6129_movie_s8.mp4
- adn6129_movie_s9.mp4
